# Supplementary material for: Peel-1 negative selection promotes screening-free CRISPR-Cas9 genome editing in Caenorhabditis elegans
Source: PLoS One. 2020 Sep 22;15(9):e0238950. doi: 10.1371/journal.pone.0238950 (PMC7508457; doi:10.1371/journal.pone.0238950)
Supplement: S1 Table — (XLSX) [file pone.0238950.s002.xlsx]

## Sheet: Sheet1
Table S1. CRISPR reagent sequences used to generate and validate gene knock-outs.
Gene	crRNA #1	crRNA #2	Sequence Validation Forward Primer	Sequence Validation Reverse Primer	Wild-type Forward Primer	Wild-type Reverse Primer
F10E9.2	TGAGAGGACTTGCTTGGATG	GAAGAAAGATGGAAGTGGTG	agtcgccagtcagaatgcaa	cgttggtatcagggagatccg	GCTCGACTCTACACGCTTCT
F53B6.7	AATCTTAGGCGTGGATGAAT	TCTTTCCCCCTCCTGTCTTC	attttgtcgcaaagccatgta	gagcctgaaacggatcacca	GTGGTCTGTTGAATGCCGGA
K04F10.3	CGAAGAATGTGCATAGTGCA	GACAGGCAGAAAGACACACA	actttgtcatcccaagcaatg	cgcgttaggaccagagtaca		GTCCATCCGCATCCAAAGTG
pbs-1	AGGACTTGTTCGATGTGCGG	TGAGAAGCGCAAAGCCATTC	gtgctccgacctcatactc	ctacgtccaccatcggactc	TGGGAATCCTGGTTTGTCGG
